# Supplementary material for: Clinical and molecular correlation defines activity of physiological pathways in life-sustaining kidney xenotransplantation
Source: Nat Commun. 2023 Jun 13;14:3022. doi: 10.1038/s41467-023-38465-x (PMC10264453; doi:10.1038/s41467-023-38465-x)
Supplement: Supplementary file 4 — Supplementary Data 1 [file 41467_2023_38465_MOESM4_ESM.xlsx]

## Sheet: Sheet1
	Ref Range low	4.4	118	31	32	10	7.1	94	36	1	50		85	2.7		5.3	4.4	135	0.1	7.9	20	0
	Ref Range High	5	395	58	84	30	11.6	106	54	2.7	70		150	3.7		9.6	6.7	150	0.6	8.9	40	0
Mean		Albumin	ALP	ALT (GPT)	AST (GOT)	BUN	Calcium	Chloride	Cholesterol	Creatinine	GGT	Globulin	Glucose	Magnesium	Na/K Ratio	Phosphorus	Potassium	Sodium	Total Bilirubin	Total Protein	Triglycerides	Uric Acid		PTH (pmol/L)	Ionized Calcium (mmol/L)	PTHrP (pmol/L)	25-hydroxyvitamin D (nmol/L)	Calcitriol (pmol/L)
EGEN2060 (n=4)		2.725	248.25	32.5	42	16.4	9.15	102.5	72	0.375	61.75	1.925	76.5	2.65	41.25	9.2	3.425	140.75	0.1	4.65	45.3333	<0.5		14.05	1.23	0	123	650.5
EGEN2784 (n=3)		2.9	186.333	42.6667	48.3333	18.4667	9.66667	102	64.3333	0.5	63.3333	2	75	2.5	40.3333	9	3.46667	139.667	0.1	4.9	71.3333	<0.5		10.7	1.29	0	224	542.667
EGEN2734 (n=7)		3.41429	224	44.5714	48.7143	14.0857	9.85714	100.857	71.6667	0.457143	63.8571	1.75714	102.714	2.38	39.7143	9.02857	3.55714	139.714	0.1	5.17143	47.8571	<0.5		9.28	1.314	0	114.8	510
EGEN2574 (n=2)		3.45	214	34	41	14.2	10.7	99.5	101.5	0.4	69.5	2.15	95.5	2.65	44.5	10.05	3.15	141	<0.1	5.6	48.5	<0.5		12.3	1.32	0	103	493
Stdev
EGEN2060 (n=4)		0.607591	87.0302	6.245	16.3911	6.17738	0.519615	3.69685	5.2915	0.05	13.301	0.359398	18.6994	0.212132	3.40343	1.82392	0.25	1.25831	1.69967e-17	0.58023	22.1209			9.12168	0.0141421	0	50.9117	88.3883
EGEN2784 (n=3)		0.2	19.218	5.50757	8.02081	1.6563	0.251661	5	12.8582	0.1	4.72582	0.2	33.7787	0.43589	4.16333	1.90788	0.351188	2.51661	1.69967e-17	0.4	51.4328			1.9975	0.034641	0	160.215	177.046
EGEN2734 (n=7)		0.279455	49.6655	19.1212	23.7186	6.79079	1.21499	2.79455	14.3481	0.113389	6.14894	0.36904	30.1757	0.294958	5.37631	1.56601	0.472077	1.60357	0	0.576525	32.5854			1.75983	0.102616	0	73.4316	81.7771
EGEN2574 (n=2)		0.494975	69.2965	4.24264	2.82843	2.12132	2.12132	2.12132	44.5477	0.141421	24.7487	0.636396	19.0919	0.353553	2.12132	0.494975	0.212132	2.82843	0	1.13137	26.163			1.69706	0.0707107	0	36.7696	90.5097
