# Supplementary material for: Clinical and molecular correlation defines activity of physiological pathways in life-sustaining kidney xenotransplantation
Source: Nat Commun. 2023 Jun 13;14:3022. doi: 10.1038/s41467-023-38465-x (PMC10264453; doi:10.1038/s41467-023-38465-x)
Supplement: Supplementary file 6 — Source Data [file 41467_2023_38465_MOESM6_ESM.xlsx]

## Sheet: Panel 1b
Recipient_ID	POD	Cr_mg_dL
M2420	0	1.1
M2420	1	0.8
M2420	2	0.7
M2420	26	0.8
M2420	29	0.6
M2420	34	0.7
M2420	41	1
M2420	47	0.8
M2420	50	0.6
M2420	54	0.9
M2420	61	0.8
M2420	69	0.8
M2420	75	0.7
M2420	82	0.8
M2420	89	0.5
M2420	96	0.5
M2420	103	0.5
M2420	110	0.6
M2420	117	0.6
M2420	124	0.6
M2420	131	0.6
M2420	138	0.5
M2420	152	0.6
M2420	167	0.6
M2420	174	0.6
M2420	180	0.5
M2420	188	0.6
M2420	195	0.5
M2420	201	0.7
M2420	216	0.7
M2420	218	0.6
M2420	222	0.6
M2420	230	0.6
M2420	236	0.6
M2420	243	0.8
M2420	254	0.6
M2420	264	0.6
M2420	275	0.7
M2420	285	0.7
M2420	296	0.9
M2420	327	0.8
M2420	337	0.7
M2420	348	0.8
M2420	359	1.8
M2420	364	0.8
M2420	369	0.6
M2420	390	1.3
M2420	401	1.3
M2420	411	1.2
M2420	432	1.3
M2420	443	1.4
M2420	453	1.5
M2420	464	1.4
M2420	474	0.9
M2420	476	0.7
M2420	481	1
M2420	488	1.1
M2420	502	0.8
M2420	509	1.1
M2420	516	1.1
M2420	523	1.2
M2420	530	1.2
M2420	538	1.3
M2420	544	1.2
M2420	558	1.3
M2420	565	1.1
M2420	572	1.1
M2420	579	0.9
M2420	586	1
M2420	593	1.1
M2420	601	1
M2420	607	1
M2420	614	1.1
M2420	621	1.1
M2420	628	1.2
M2420	635	1
M2420	642	1.2
M2519	-20	0.7
M2519	19	0.4
M2519	27	0.6
M2519	30	0.7
M2519	34	0.6
M2519	40	0.7
M2519	49	0.4
M2519	54	0.5
M2519	57	0.4
M2519	59	0.7
M2519	62	0.4
M2519	68	0.4
M2519	75	0.3
M2519	82	0.5
M2519	90	0.5
M2519	96	0.6
M2519	103	0.6
M2519	110	0.6
M2519	117	0.5
M2519	124	0.6
M2519	127	0.6
M2519	145	0.8
M2519	152	0.7
M2519	160	0.6
M2519	167	0.5
M2519	173	0.6
M2519	181	0.6
M2519	188	0.4
M2519	194	0.5
M2519	208	0.5
M2519	215	0.6
M2519	222	0.5
M2519	229	0.5
M2519	240	0.6
M2519	250	0.8
M2519	261	0.7
M2519	271	0.6
M2519	282	1.1
M2519	292	0.6
M2519	303	1.1
M2519	313	0.7
M2519	324	1.1
M2519	345	1.2
M2519	355	1.3
M2519	366	0.8
M2519	387	1.6
M2519	394	1.9
M2519	397	1.4
M2519	408	1.9
M2519	418	1.5
M2519	429	1.5
M2519	439	2.1
M2519	450	1.5
M2519	460	1.9
M2519	481	1.3
M2519	492	1.5
M2519	499	1.5
M2519	502	1.4
M2519	505	2.2
M2519	509	2.8
M2519	510	3.1
M2519	511	3.4
M6120	-19	1
M6120	0.2	1
M6120	5	0.7
M6120	8	0.5
M6120	12	0.6
M6120	19	0.6
M6120	33	0.7
M6120	40	0.8
M6120	47	0.8
M6120	54	1
M6120	57	0.9
M6120	61	0.8
M6120	68	0.7
M6120	75	0.6
M6120	82	0.7
M6120	96	0.7
M6120	103	0.6
M6120	110	0.5
M6120	118	0.4
M6120	124	0.6
M6120	131	0.7
M6120	135	0.8
M6120	138	0.7
M6120	145	0.7
M6120	156	1
M6120	167	0.8
M6120	177	1
M6120	187	0.5
M6120	198	0.7
M6120	208	1.2
M6120	218	6.2
M6120	228	1.6
M6120	231	1.6
M7920	6	0.5
M7920	9	0.3
M7920	13	0.4
M7920	20	0.4
M7920	27	0.6
M7920	34	0.6
M7920	41	0.4
M7920	48	0.8
M7920	55	0.8
M7920	62	1.7
M7920	63	2.2
M8220	-21	1.2
M8220	0.2	0.8
M8220	2	0.3
M8220	5	0.2
M8220	9	0.3
M8220	12	0.6
M8220	14	0.5
M8220	20	0.8
M8220	33	0.3
M8220	40	0.3
M8220	47	0.4
M8220	55	0.4
M8220	61	0.4
M8220	68	0.5
M8220	75	0.4
M8220	82	0.4
M8220	89	0.5
M8220	100	1.2
M8220	102	1.6
M8220	103	2.4
M7721	-20	0.8
M7721	2	0.7
M7721	5	1
M7721	8	0.9
M7721	12	0.8
M7721	19	1
M7721	27	1.7
M7721	33	1.4
M7721	40	1.4
M7721	47	1.4
M7721	54	1.5
M7721	61	2.2
M7721	68	1
M7721	75	1
M7721	82	0.9
M7721	89	0.8
M7721	96	0.8
M7721	103	1.9
M7721	117	2.2
M7721	124	1.4
M7721	131	3.3
M7721	133	2.3
M7721	138	1.3
M7721	145	2.3
M7721	159	1.6
M7721	166	1.8
M7721	173	1.5
M7721	180	2.1
M7721	187	1.1
M7721	194	1.4
M7721	201	1.1
M7721	204	2
M7721	208	1.2
M7721	216	1.1
M7721	222	1.2
M7721	229	1.5
M7721	236	0.8
M7721	243	0.7
M7721	250	1.3
M7721	257	1.3
M8320	-31	0.8
M8320	0.2	0.8
M8320	2	0.3
M8320	5	0.3
M8320	7	0.4
M8320	18	0.4
M8320	25	0.3
M8320	32	0.5
M8320	40	0.5
M8320	46	0.4
M8320	53	0.4
M8320	61	0.4
M8320	67	0.4
M8320	74	0.3
M8320	81	0.4
M8320	88	0.6
M8320	96	0.5
M8320	102	0.5
M8320	110	0.5
M8320	123	0.6
M8320	131	0.4
M8320	137	0.8
M8320	151	0.4
M8320	158	0.5
M8320	169	0.4
M8320	179	0.3
M8320	190	0.5
M8320	200	0.7
M8320	210	0.7
M8320	221	0.8
M8320	232	0.8
M8320	253	1.3
M8320	263.1	1.4
M8320	274	0.9
M8320	284	0.5
M8320	305	0.9
M8320	316	1.2
M8320	322	0.9
M8320	326	0.6
M8320	337	0.9
M8320	347	1
M8320	358	0.8
M8320	368	0.9
M8320	379	1.4
M8320	389	1.1
M8320	400	1
M8320	410	1
M8320	421	0.8
M8320	431	0.9
M8320	441	0.9
M6521	-20	1.1
M6521	-1	0.8
M6521	0.2	1.2
M6521	2	1
M6521	5	0.9
M6521	9	0.4
M6521	12	0.9
M6521	19	1
M6521	26	1.5
M6521	33	1
M6521	47	0.8
M6521	54	0.7
M6521	57	1.3
M6521	61	0.8
M6521	65	0.8
M6521	68	0.7
M6521	82	0.6
M6521	89	1
M6521	96	1.3
M6521	103	1.5
M6521	111	1.6
M6521	117	1.3
M6521	124	1.2
M6521	131	1.2
M6521	138	1.1
M6521	145	1.2
M6521	152	1.3
M6521	167	2.1
M6521	173	4.2
M6521	176	14.4
M6121	0.2	1
M6121	2	0.6
M6121	5	0.8
M6121	8	0.8
M6121	12	0.7
M6121	19	0.4
M6121	26	0.6
M6121	33	0.6
M6121	40	0.4
M6121	47	0.7
M6121	54	0.6
M6121	61	1.1
M6121	68	1
M6121	75	1.2
M6121	83	1.6
M6121	89	1.2
M6121	96	1
M6121	103	1.1
M6121	110	1.1
M6121	117	1.2
M6121	124	1
M6121	131	1.3
M6121	138	1.2
M6121	145	1.1
M6121	152	0.9
M6121	159	0.9
M6121	173	0.9
M6121	180	1.2
M6121	187	1.5
M6121	194	1.1
M6121	201	0.9
M6121	215	1.1
M6121	229	1.3
M6121	236	2.3
M6121	244	1.7
M6121	244	1.4
M6121	250	1.3
M6121	260	1.1
M6121	267	0.9
M6121	272	0.6
M7621	-89	0.7
M7621	0.2	1.4
M7621	2	1.2
M7621	5	1.3
M7621	8	1.1
M7621	12	0.9
M7621	19.1	1.4
M7621	27	1.7
M7621	33	0.5
M7621	40	0.5
M7621	47	0.8
M7621	61	0.9
M7621	68	0.7
M7621	75	0.8
M7621	82	0.7
M7621	89	0.7
M7621	103	0.9
M7621	117	1.2
M7621	124	0.8
M7621	131	0.9
M7621	142	0.9
M7621	152	1.2
M7621	163	1.8
M7621	173	0.8
M7621	184	1.3
M7621	194	1.1
M4321	-20	1.4
M4321	0.2	0.9
M4321	2	0.7
M4321	5	0.7
M4321	7	0.7
M4321	12	0.9
M4321	19	0.8
M4321	21	0.8
M4321	23	0.6
M4321	26	0.7
M4321	33	0.7
M4321	41	0.7
M4321	47	0.6
M4321	55	0.7
M4321	61	0.7
M4321	65	0.7
M4321	68	0.6
M4321	75	0.6
M4321	82	0.6
M4321	96	0.5
M4321	103	0.6
M4321	110	0.5
M4321	114	0.6
M4321	118	0.7
M5821	-20	1.3
M5821	0	1.3
M5821	2	1.6
M5821	5	2.2
M5821	7	1.2
M5821	8	1
M5821	12	0.6
M5821	27	0.8
M5821	33	0.7
M5821	41	0.9
M5821	47	0.8
M5821	54	0.7
M5821	68	0.7
M5821	82	0.8
M5821	89	0.8
M5821	96	0.7
M5821	103	0.7
M5821	110	0.7
M5821	117	0.6
M5821	124	1.2
M5821	131	1.2
M5821	138	1.6
M5821	146	1.7
M5821	152	1.8
M5821	159	1.4
M5821	166	1.6
M5821	173	1.7
M5821	180	1.7
M5821	187	1.9
M5821	194	3
M7519	-20	1
M7519	0.2	0.9
M7519	2	1.1
M7519	4	0.7
M7519	7	0.6
M7519	11	0.6
M7519	15	0.6
M7519	18	0.8
M7519	25	0.7
M7519	32	0.7
M7519	39	0.5
M7519	46	0.7
M7519	53	0.7
M7519	56	0.6
M7519	60	0.6
M7519	67	0.6
M7519	74	0.5
M7519	82	0.4
M7519	89	0.4
M7519	95	0.6
M7519	102	0.3
M7519	110	0.4
M7519	116	0.3
M7519	131	0.3
M7519	137	0.5
M7519	144	0.4
M7519	151	0.4
M7519	158	0.3
M7519	166	0.3
M7519	172	0.4
M7519	179	0.5
M7519	186	0.6
M7519	193	0.5
M7519	200	0.4
M7519	211	0.8
M7519	221	0.5
M7519	232	0.5
M7519	236	0.5
M8020	-20	0.7
M8020	0.2	0.8
M8020	2	2.3
M8020	3	4.5
M8020	5	1.5
M8020	8	1.1
M8020	12	0.7
M8020	14	0.7
M8020	19	1.2
M8020	21	0.7
M8020	26	0.7
M8020	33	0.6
M8020	40	0.6
M8020	47	0.5
M8020	54	0.5
M8020	58	0.5
M8020	61	0.6
M8020	69	0.4
M8020	76	0.5
M8020	82	0.5
M8020	89	0.3
M8020	96	0.1
M8020	103	0.2
M8020	117	0.3
M8020	124	0.2
M8020	132	0.2
M8020	138	0.3
M8020	145	0.3
M8020	152	0.3
M8020	159	0.3
M8020	166	0.3
M8020	173	0.3
M8020	180	0.3
M8020	187	0.3
M8020	195	0.3
M8020	201	0.2
M8020	212	0.4
M8020	215	0.4
M8020	222	0.3
M8020	229	0.3
M8020	233	0.4
M8020	253	0.5
M8020	257	0.5
M8020	266	0.3
M1322	-9	1.1
M1322	0.1	1.3
M1322	0.2	1.4
M1322	2	1.2
M1322	5	1.2
M1322	8	1.1
M1322	12	1.2
M1322	20	1.4
M1322	26	1.4
M1322	33	1.2
M1322	40	1.2
M1322	47	1
M1322	54	0.8
M1322	62	0.8
M1322	68	1.4
M1322	75	3.7
M1322	76	3.6
M1322	79	3.6
M1322	82	8.2
M1522	-9	1.1
M1522	0.1	1
M1522	0.2	1.4
M1522	2	1.1
M1522	5	1.5
M1522	8	1.2
M1522	12	2.2
M1522	19	2.7
M1522	23	1.9
M1522	26	1.4
M1522	33	1.1
M1522	40	0.9
M1522	48	1
M1522	54	1.2
M1522	61	1.2
M1522	65	1.1
M1522	68	0.7
M1522	75	1.1
M1522	82	1.8
M1522	89	4.6
M2021	-23	0.8
M2021	-12	0.8
M2021	0.1	0.9
M2021	0.2	1.3
M2021	2	0.8
M2021	5	0.8
M2021	8	0.7
M2021	12	0.9
M2021	19	1.1
M2021	26	0.7
M2021	33	0.8
M2021	40	1.3
M2021	48	0.8
M2021	54	2.1
M2021	61	0.6
M2021	68	0.8
M2021	75	2.2
M2021	77	1.9
M2021	82	1.4
M2021	89	0.7

## Sheet: Panel 2b
animalid	pod	longaxislength
M2420	2	8.28
M2420	5	7.93
M2420	9	7.15
M2420	12	6.93
M2420	15	7.24
M2420	19	6.71
M2420	26	6.95
M2420	29	7.26
M2420	33	7.15
M2420	41	7.01
M2420	47	7.1
M2420	54	7.08
M2420	61	7.72
M2420	69	7.52
M2420	75	7.56
M2420	82	7.65
M2420	89	6.62
M2420	96	7.49
M2420	103	7.7
M2420	110	7.29
M2420	117	7.7
M2420	124	7.71
M2420	131	7.88
M2420	138	7.22
M2420	145	7.26
M2420	152	7.33
M2420	167	7.29
M2420	174	7.96
M2420	180	7.31
M2420	188	7.72
M2420	195	7.9
M2420	201	8.11
M2420	208	7.76
M2420	216	7.36
M2420	230	7.29
M2420	235	8.03
M2420	243	7.86
M2420	264	8.23
M2420	275	7.83
M2420	285	7.96
M2420	306	8.78
M2420	317	7.12
M2420	327	8.52
M2420	338	7.96
M2420	348	8.5
M2420	359	8.1
M2420	364	8.23
M2420	369	8.84
M2420	380	8.47
M2420	390	8.7
M2420	401	8.67
M2420	411	8.59
M2420	432	7.37
M2420	443	8
M2420	474	8.2
M2420	481	9.4
M2420	488	8.55
M2420	495	8.51
M2420	509	8.38
M2420	516	9.15
M2420	523	8.45
M2420	530	8.95
M2519	2	9.73
M2519	5	8.63
M2519	8	9.55
M2519	12	9
M2519	14	8.61
M2519	19	7.15
M2519	26	7.49
M2519	30	7.98
M2519	34	7.07
M2519	40	7.3
M2519	49	7.12
M2519	54	7.84
M2519	57	7.34
M2519	62	7.71
M2519	68	8.15
M2519	75	7.67
M2519	82	7.02
M2519	90	7.07
M2519	96	7.88
M2519	103	8.34
M2519	110	8.27
M2519	117	7.72
M2519	124	7.74
M2519	131	7.6
M2519	138	7.88
M2519	145	6.92
M2519	160	7.63
M2519	167	7.83
M2519	173	7.55
M2519	181	7.74
M2519	188	7.77
M2519	194	7.68
M2519	201	7.23
M2519	222	7.47
M2519	228	7.87
M2519	240	7.45
M2519	261	7.33
M2519	271	5.95
M2519	282	7.7
M2519	292	7.79
M2519	303	7.42
M2519	313	7.27
M2519	334	8.14
M2519	344	7.47
M2519	355	7.69
M2519	376	7.3
M2519	387	7.31
M2519	394	7.77
M2519	397	8.09
M2519	408	7.27
M2519	429	7.31
M2519	450	7.29
M2519	460	7.58
M2519	471	7.93
M2519	481	7.78
M2519	492	8.39
M2519	502	8.51
M2519	509	8.41
M2519	511	8.86
M6120	2	8.6
M6120	12	9.2
M6120	19	8.39
M6120	26	9.41
M6120	33	8.8
M6120	40	8.28
M6120	47	7.59
M6120	54	6.73
M6120	61	7.73
M6120	68	7.94
M6120	82	8.34
M6120	89	7.43
M6120	96	7.76
M6120	103	8.13
M6120	110	8.2
M6120	118	8.71
M6120	124	8.15
M6120	131	8.66
M6120	135	9.03
M6120	156	8.36
M6120	167	8.14
M7519	4	9.25
M7519	11	8.05
M7519	18	8.14
M7519	25	7.64
M7519	32	7.71
M7519	39	8.33
M7519	46	7.67
M7519	53	7.85
M7519	60	8.15
M7519	67	8.9
M7519	74	8.75
M7519	82	8.74
M7519	89	9.1
M7519	102	9.2
M7519	110	8.92
M7519	116	9.15
M7519	123	8.95
M7519	131	8.63
M7519	137	8.48
M7519	144	7.58
M7519	150	8.6
M7519	158	7.95
M7519	166	9.26
M7519	179	9.02
M7519	186	9.16
M7519	193	8.61
M7519	200	9.37
M7519	221	8.66
M7519	232	7.4
M8020	2	7.69
M8020	4	7.6
M8020	5	7.59
M8020	19	6.69
M8020	26	7.11
M8020	33	6.96
M8020	40	7.63
M8020	47	7.71
M8020	61	7.47
M8020	69	8.09
M8020	76	9.1
M8020	82	8.6
M8020	89	9.83
M8020	96	8.76
M8020	103	9.48
M8020	110	8.34
M8020	117	8.5
M8020	124	9.48
M8020	132	8.96
M8020	137	8.93
M8020	145	9.04
M8020	152	9.1
M8020	166	7.47
M8020	173	7.07
M8020	180	9.39
M8020	184	8.07
M8020	187	8.31
M8020	195	9.21
M8020	201	8.58
M8020	212	7.72
M8020	233	8.39
M8020	247	8.41
M8020	257	9.45
M8320	2	8.03
M8320	5	7.27
M8320	18	8.18
M8320	25	6.09
M8320	32	7.29
M8320	40	6.85
M8320	46	7.37
M8320	53	7.91
M8320	67	8.3
M8320	74	6.37
M8320	78	5.26
M8320	81	8.93
M8320	88	7.79
M8320	96	8.02
M8320	102	7.11
M8320	116	7.56
M8320	123	7.74
M8320	130	7.21
M8320	137	8.25
M8320	144	6.54
M8320	151	7.27
M8320	158	7.33
M8320	169	7.83
M8320	179	7.07
M8320	190	7.18
M8320	200	6.65
M8320	232	6.92
M8320	242	6.69
M8320	274	6.89
M8320	295	6.48
M8320	305	6.86
M8320	316	7.26
M8320	326	7.46
M7920	2	6.8
M7920	9	7.72
M7920	13	8.46
M7920	20	8.22
M7920	27	7.75
M7920	34	7.95
M7920	41	7.27
M7920	48	8.34
M7920	55	8.11
M7920	62	9.68
M8220	2	8.22
M8220	5	7.64
M8220	9	7.57
M8220	12	7.76
M8220	20	7.62
M8220	26	7.44
M8220	33	8.51
M8220	47	7.43
M8220	55	7.96
M8220	61	7.14
M8220	68	6.42
M8220	82	8.28
M8220	89	9.13
M8220	100	10.42
M8220	103	9.78
M4321	2	6.4
M4321	12	6.25
M4321	19	8.41
M4321	26	7.81
M4321	33	7.25
M4321	41	8.38
M4321	47	7.07
M4321	68	6.32
M4321	75	6.28
M4321	81	8.47
M4321	89	7.98
M4321	96	8.79
M4321	103	9.4
M4321	113	8.53
M5821	2	9.15
M5821	5	9.18
M5821	8	9.7
M5821	12	7.58
M5821	19	9.7
M5821	33	8.94
M5821	47	8.66
M5821	54	9.53
M5821	61	9.47
M5821	68	9.29
M5821	75	9.11
M5821	82	9.12
M5821	89	9.18
M5821	103	8.62
M5821	110	9.86
M5821	117	9.49
M5821	124	9.45
M5821	131	8.42
M5821	146	9.64
M5821	152	10.1
M5821	166	10.27
M5821	173	8.75
M5821	202	9.27
M6521	2	9.41
M6521	5	8.68
M6521	9	7.67
M6521	12	8.11
M6521	19	7.18
M6521	26	7.82
M6521	33	6.39
M6521	40	6.52
M6521	47	7.14
M6521	54	6.59
M6521	65	6.51
M6521	68	6.71
M6521	75	7.16
M6521	82	7.48
M6521	88	7.07
M6521	96	7.01
M6521	103	7.42
M6521	111	6.95
M6521	131	6.83
M6521	138	6.54
M6521	159	7.74
M6521	173	8.74
M6121	2	9.83
M6121	5	9.94
M6121	8	9.99
M6121	12	8.3
M6121	18	8.52
M6121	26	8.69
M6121	33	7.89
M6121	40	7.04
M6121	47	8.43
M6121	54	8.97
M6121	61	8.58
M6121	68	8.68
M6121	75	8.09
M6121	83	6.46
M6121	89	7.96
M6121	103	9.33
M6121	110	7.91
M6121	117	8.21
M6121	124	8.7
M6121	131	9.17
M6121	138	8.09
M6121	145	7.87
M6121	159	7.96
M6121	166	8.39
M6121	180	7.59
M6121	194	8.08
M6121	201	9.1
M6121	209	8.59
M6121	215	8.44
M7721	2	7.09
M7721	8	7.47
M7721	12	7.2
M7721	33	6.59
M7721	47	6.48
M7721	61	7.02
M7721	75	7.75
M7721	82	8.22
M7721	103	7.71
M7721	110	6.9
M7721	117	7.53
M7721	124	6.97
M7721	131	6.91
M7721	138	7.56
M7721	145	7.73
M7721	153	7.4
M7721	159	6.91
M7621	5	8.51
M7621	19	10.5
M7621	33	9.61
M7621	47	7.96
M7621	54	7.26
M7621	61	6.7
M7621	68	8.97
M7621	75	8.49
M7621	89	8.16
M7621	97	8.74
M7621	103	7.83
M1322	5	8.65
M1322	8	6.98
M1322	12	8.11
M1322	20	8.48
M1322	26	6.91
M1322	33	7.51
M1322	40	7.67
M1322	47	7.58
M1322	54	7.7
M1322	62	8.13
M1322	64	8.34
M1322	68	9.67
M1322	75	7.67
M1322	77	9.66
M1322	79	10.16
M1322	82	11.08
M1522	2	8.13
M1522	5	8.65
M1522	12	8.23
M1522	19	10.97
M1522	23	7.14
M1522	26	8.28
M1522	33	8.01
M1522	40	7.71
M1522	54	7.71
M1522	65	9.56
M1522	68	9.55
M1522	71	8.02
M1522	75	9.94
M1522	89	11.54
M2021	2	7.59
M2021	5	9.23
M2021	12	7.43
M2021	19	8.32
M2021	26	7.51
M2021	33	8.89
M2021	40	7.55
M2021	48	7.28
M2021	54	7.51
M2021	61	7.31
M2021	68	7.8
M2021	75	9.13
M2021	77	8.4
M2021	89	8.39
M2021	96	8.85

## Sheet: Panel 2c
animalid	pod	longaxispercentchange
M2420	2
M2420	5
M2420	9	-11.7829
M2420	12	-14.4972
M2420	15	-10.6724
M2420	19	-17.2116
M2420	26	-14.2505
M2420	29	-10.4257
M2420	33	-11.7829
M2420	41	-13.5102
M2420	47	-12.3998
M2420	54	-12.6465
M2420	61	-4.75015
M2420	69	-7.21777
M2420	75	-6.72424
M2420	82	-5.61382
M2420	89	-18.322
M2420	96	-7.58791
M2420	103	-4.99692
M2420	110	-10.0555
M2420	117	-4.99692
M2420	124	-4.87353
M2420	131	-2.77606
M2420	138	-10.9192
M2420	145	-10.4257
M2420	152	-9.562
M2420	167	-10.0555
M2420	174	-1.78902
M2420	180	-9.80876
M2420	188	-4.75015
M2420	195	-2.5293
M2420	201	0.0616903
M2420	208	-4.25663
M2420	216	-9.19186
M2420	230	-10.0555
M2420	235	-0.925355
M2420	243	-3.02283
M2420	264	1.54226
M2420	275	-3.39297
M2420	285	-1.78902
M2420	306	8.32819
M2420	317	-12.153
M2420	327	5.1203
M2420	338	-1.78902
M2420	348	4.87353
M2420	359	-0.0616903
M2420	364	1.54226
M2420	369	9.06848
M2420	380	4.50339
M2420	390	7.34115
M2420	401	6.97101
M2420	411	5.98396
M2420	432	-9.06848
M2420	443	-1.2955
M2420	474	1.17212
M2420	481	15.9778
M2420	488	5.49044
M2420	495	4.99692
M2420	509	3.39297
M2420	516	12.8933
M2420	523	4.25663
M2420	530	10.4257
M2519	2
M2519	5
M2519	8	4.0305
M2519	12	-1.96078
M2519	14	-6.20915
M2519	19	-22.1133
M2519	26	-18.4096
M2519	30	-13.0719
M2519	34	-22.9847
M2519	40	-20.4793
M2519	49	-22.4401
M2519	54	-14.5969
M2519	57	-20.0436
M2519	62	-16.0131
M2519	68	-11.22
M2519	75	-16.4488
M2519	82	-23.5294
M2519	90	-22.9847
M2519	96	-14.1612
M2519	103	-9.15033
M2519	110	-9.91285
M2519	117	-15.9041
M2519	124	-15.6863
M2519	131	-17.2113
M2519	138	-14.1612
M2519	145	-24.6187
M2519	160	-16.8845
M2519	167	-14.7059
M2519	173	-17.756
M2519	181	-15.6863
M2519	188	-15.3595
M2519	194	-16.3399
M2519	201	-21.2418
M2519	222	-18.6275
M2519	228	-14.2702
M2519	240	-18.8453
M2519	261	-20.1525
M2519	271	-35.1852
M2519	282	-16.122
M2519	292	-15.1416
M2519	303	-19.1721
M2519	313	-20.8061
M2519	334	-11.329
M2519	344	-18.6275
M2519	355	-16.2309
M2519	376	-20.4793
M2519	387	-20.3704
M2519	394	-15.3595
M2519	397	-11.8736
M2519	408	-20.8061
M2519	429	-20.3704
M2519	450	-20.5882
M2519	460	-17.4292
M2519	471	-13.6166
M2519	481	-15.2505
M2519	492	-8.60566
M2519	502	-7.29847
M2519	509	-8.3878
M2519	511	-3.48584
M6120	2
M6120	12
M6120	19	-5.73034
M6120	26	5.73034
M6120	33	-1.1236
M6120	40	-6.96629
M6120	47	-14.7191
M6120	54	-24.382
M6120	61	-13.1461
M6120	68	-10.7865
M6120	82	-6.29213
M6120	89	-16.5169
M6120	96	-12.809
M6120	103	-8.65169
M6120	110	-7.86517
M6120	118	-2.13483
M6120	124	-8.42697
M6120	131	-2.69663
M6120	135	1.46067
M6120	156	-6.06742
M6120	167	-8.53933
M7519	4
M7519	11
M7519	18	-5.89595
M7519	25	-11.6763
M7519	32	-10.8671
M7519	39	-3.69942
M7519	46	-11.3295
M7519	53	-9.24855
M7519	60	-5.78035
M7519	67	2.89017
M7519	74	1.15607
M7519	82	1.04046
M7519	89	5.20231
M7519	102	6.35838
M7519	110	3.12139
M7519	116	5.78035
M7519	123	3.46821
M7519	131	-0.231214
M7519	137	-1.96532
M7519	144	-12.3699
M7519	150	-0.578035
M7519	158	-8.09249
M7519	166	7.05202
M7519	179	4.27746
M7519	186	5.89595
M7519	193	-0.462428
M7519	200	8.3237
M7519	221	0.115607
M7519	232	-14.4509
M8020	2
M8020	4
M8020	5	-0.719424
M8020	19	-12.4918
M8020	26	-6.99804
M8020	33	-8.9601
M8020	40	-0.196207
M8020	47	0.850229
M8020	61	-2.28908
M8020	69	5.8208
M8020	76	19.032
M8020	82	12.4918
M8020	89	28.5808
M8020	96	14.5847
M8020	103	24.0026
M8020	110	9.09091
M8020	117	11.1838
M8020	124	24.0026
M8020	132	17.2008
M8020	137	16.8084
M8020	145	18.2472
M8020	152	19.032
M8020	166	-2.28908
M8020	173	-7.52126
M8020	180	22.8254
M8020	184	5.55919
M8020	187	8.6985
M8020	195	20.4709
M8020	201	12.2302
M8020	212	0.981033
M8020	233	9.74493
M8020	247	10.0065
M8020	257	23.6102
M8320	2
M8320	5
M8320	18	6.9281
M8320	25	-20.3922
M8320	32	-4.70588
M8320	40	-10.4575
M8320	46	-3.66013
M8320	53	3.39869
M8320	67	8.49673
M8320	74	-16.732
M8320	78	-31.2418
M8320	81	16.732
M8320	88	1.83007
M8320	96	4.8366
M8320	102	-7.05882
M8320	116	-1.17647
M8320	123	1.17647
M8320	130	-5.75163
M8320	137	7.84314
M8320	144	-14.5098
M8320	151	-4.96732
M8320	158	-4.18301
M8320	169	2.35294
M8320	179	-7.5817
M8320	190	-6.14379
M8320	200	-13.0719
M8320	232	-9.54248
M8320	242	-12.549
M8320	274	-9.93464
M8320	295	-15.2941
M8320	305	-10.3268
M8320	316	-5.09804
M8320	326	-2.48366
M7920	2
M7920	9
M7920	13	16.5289
M7920	20	13.2231
M7920	27	6.74931
M7920	34	9.50413
M7920	41	0.137741
M7920	48	14.876
M7920	55	11.708
M7920	62	33.3333
M8220	2	13.2231
M8220	5	5.23416
M8220	9	4.26997
M8220	12	6.88705
M8220	20	4.95868
M8220	26	2.47934
M8220	33	17.2176
M8220	47	2.3416
M8220	55	9.64187
M8220	61	-1.65289
M8220	68	-11.5702
M8220	82	14.0496
M8220	89	25.7576
M8220	100	43.5262
M8220	103	34.7107
M4321	2
M4321	12
M4321	19	32.9644
M4321	26	23.4783
M4321	33	14.6245
M4321	41	32.4901
M4321	47	11.7787
M4321	68	-0.0790514
M4321	75	-0.711462
M4321	81	33.913
M4321	89	26.166
M4321	96	38.9723
M4321	103	48.6166
M4321	113	34.8617
M5821	2
M5821	5
M5821	8	5.83742
M5821	12	-17.2941
M5821	19	5.83742
M5821	33	-2.45499
M5821	47	-5.51009
M5821	54	3.98254
M5821	61	3.32788
M5821	68	1.36388
M5821	75	-0.600109
M5821	82	-0.490998
M5821	89	0.163666
M5821	103	-5.94654
M5821	110	7.5832
M5821	117	3.5461
M5821	124	3.10966
M5821	131	-8.12875
M5821	146	5.18276
M5821	152	10.2019
M5821	166	12.0567
M5821	173	-4.5281
M5821	202	1.14566
M6521	2
M6521	5
M6521	9	-15.2018
M6521	12	-10.3372
M6521	19	-20.6191
M6521	26	-13.5434
M6521	33	-29.3532
M6521	40	-27.916
M6521	47	-21.0614
M6521	54	-27.1421
M6521	65	-28.0265
M6521	68	-25.8154
M6521	75	-20.8402
M6521	82	-17.3024
M6521	88	-21.8353
M6521	96	-22.4986
M6521	103	-17.9657
M6521	111	-23.162
M6521	131	-24.4887
M6521	138	-27.6949
M6521	159	-14.4279
M6521	173	-3.37203
M6121	2
M6121	5
M6121	8	1.06222
M6121	12	-16.0344
M6121	18	-13.8088
M6121	26	-12.089
M6121	33	-20.1821
M6121	40	-28.781
M6121	47	-14.7193
M6121	54	-9.25645
M6121	61	-13.2018
M6121	68	-12.1902
M6121	75	-18.1588
M6121	83	-34.6485
M6121	89	-19.474
M6121	103	-5.61457
M6121	110	-19.9798
M6121	117	-16.9449
M6121	124	-11.9879
M6121	131	-7.23318
M6121	138	-18.1588
M6121	145	-20.3844
M6121	159	-19.474
M6121	166	-15.1239
M6121	180	-23.217
M6121	194	-18.26
M6121	201	-7.94133
M6121	209	-13.1007
M6121	215	-14.6181
M7721	2
M7721	8
M7721	12	-1.0989
M7721	33	-9.47802
M7721	47	-10.989
M7721	61	-3.57143
M7721	75	6.45604
M7721	82	12.9121
M7721	103	5.90659
M7721	110	-5.21978
M7721	117	3.43407
M7721	124	-4.25824
M7721	131	-5.08242
M7721	138	3.84615
M7721	145	6.18132
M7721	153	1.64835
M7721	159	-5.08242
M7621	5	16.8956
M7621	19	44.2308
M7621	33	32.0055
M7621	47	9.34066
M7621	54	-0.274725
M7621	61	-7.96703
M7621	68	23.2143
M7621	75	16.6209
M7621	89	12.0879
M7621	97	20.0549
M7621	103	7.55495
M1322	5
M1322	8
M1322	12	3.77479
M1322	20	8.50928
M1322	26	-11.5803
M1322	33	-3.90275
M1322	40	-1.85541
M1322	47	-3.00704
M1322	54	-1.47153
M1322	62	4.03071
M1322	64	6.71785
M1322	68	23.7364
M1322	75	-1.85541
M1322	77	23.6084
M1322	79	30.0064
M1322	82	41.7786
M1522	2
M1522	5
M1522	12	-1.90703
M1522	19	30.7509
M1522	23	-14.8987
M1522	26	-1.31108
M1522	33	-4.5292
M1522	40	-8.10489
M1522	54	-8.10489
M1522	65	13.9452
M1522	68	13.826
M1522	71	-4.41001
M1522	75	18.4744
M1522	89	37.5447
M2021	2
M2021	5
M2021	12	-11.6528
M2021	19	-1.07015
M2021	26	-10.7015
M2021	33	5.70749
M2021	40	-10.2259
M2021	48	-13.4364
M2021	54	-10.7015
M2021	61	-13.0797
M2021	68	-7.25327
M2021	75	8.56124
M2021	77	-0.118906
M2021	89	-0.237812
M2021	96	5.23187

## Sheet: Panel 3b
animalid	POD	PRA (pg/mL/6hr)
M2420	-20	574.288
M2420	12	300.74
M2420	40	158.001
M2420	89	162.162
M2519	-19	500.373
M2519	41	73.1223
M2519	90	0
M4321	-20	937.115
M4321	12	2321.07
M4321	33	20.058
M4321	89	18.477
M5821	-20	522.16
M5821	33	0
M5821	89	0
M6521	-19	501.414
M6521	12	978.749
M6521	40	14.5775
M6521	89	0
M7519	-84	1340
M7519	11	61.163
M7519	32	0.973
M7519	89	0
M8020	-20	574.275
M8020	7	64.532
M8020	12	97.915
M8020	19	0
M8020	33	14.473
M8020	89	0

## Sheet: Panel 3c
animalid	POD	Aldosterone (mmol/L)
M6521	-20	509
M6521	12	440
M6521	33	62
M6121	-20	777
M6121	152	76
M7621	-79	557
M7621	40	77
M7721	-20	1585
M7721	96	58
M4321	-6	1130
M4321	26	50
M4321	41	156
M5821	-5	649
M5821	12	67
M5821	27	179

## Sheet: Panel 4a
Recipient_ID	POD	Calcium_mg_dL
M2420	0	6.6
M2420	1	8.1
M2420	2	7.7
M2420	26	10.6
M2420	29	10.9
M2420	34	11.1
M2420	41	11.9
M2420	47	11.7
M2420	50	12.6
M2420	54	11.4
M2420	61	9.4
M2420	69	10.7
M2420	75	9.9
M2420	82	10.9
M2420	89	10.6
M2420	96	10.6
M2420	103	11.1
M2420	110	11.4
M2420	117	11.4
M2420	124	10.5
M2420	131	11.3
M2420	138	11.6
M2420	152	11.4
M2420	167	11.8
M2420	174	13.6
M2420	180	12.2
M2420	188	11.8
M2420	195	11.6
M2420	201	9.9
M2420	216	11.7
M2420	218	9
M2420	222	8.8
M2420	230	11.7
M2420	236	10.7
M2420	243	9.3
M2420	254	12.2
M2420	264	11.3
M2420	275	10.8
M2420	285	11.5
M2420	296	11.9
M2420	327	12.1
M2420	337	10.4
M2420	348	10.3
M2420	359	13.6
M2420	364	12.6
M2420	369	10.7
M2420	390	11.3
M2420	401	12.2
M2420	411	10.7
M2420	432	11.6
M2420	443	11.3
M2420	453	14.1
M2420	464	12.8
M2420	474	10.4
M2420	476	10.9
M2420	481	10.6
M2420	488	12.1
M2420	502	12.3
M2420	509	11.1
M2420	516	11.6
M2420	523	11.3
M2420	530	10.7
M2420	538	10.8
M2420	544	12
M2420	558	12.4
M2420	565	13.4
M2420	572	11.9
M2420	579	11.6
M2420	586	11.5
M2420	593	12.2
M2420	601	12.3
M2420	607	12.3
M2420	614	12.2
M2420	621	11
M2420	628	11.2
M2420	635	10.7
M2420	642	10.9
M2519	-20	8.4
M2519	19	10.6
M2519	27	10.2
M2519	30	10.2
M2519	34	10.1
M2519	40	10.8
M2519	49	10.4
M2519	54	9.4
M2519	57	6.6
M2519	59	8.2
M2519	62	10.6
M2519	68	10.5
M2519	75	10.2
M2519	82	10.9
M2519	90	11.7
M2519	96	10.9
M2519	103	11
M2519	110	11.2
M2519	117	10
M2519	124	10.5
M2519	127	10.2
M2519	145	12.4
M2519	152	13.8
M2519	160	11.6
M2519	167	11.9
M2519	173	12
M2519	181	12
M2519	188	12.6
M2519	194	12.7
M2519	208	10
M2519	215	9.8
M2519	222	9.6
M2519	229	10.1
M2519	240	10.8
M2519	250	13.4
M2519	261	11.7
M2519	271	11.7
M2519	282	11.5
M2519	292	11.9
M2519	303	12.4
M2519	313	11.7
M2519	324	11.8
M2519	345	11.7
M2519	355	9.7
M2519	366	10.8
M2519	387	11.9
M2519	394	12.3
M2519	397	8.6
M2519	408	11.7
M2519	418	11.2
M2519	429	10.1
M2519	439	11.9
M2519	450	11.1
M2519	460	11.4
M2519	481	10.2
M2519	492	9.7
M2519	499	10
M2519	502	9.5
M2519	505	8.6
M2519	509	7.8
M2519	510	7.5
M2519	511	7.7
M6120	-19	8.9
M6120	0.2	7.3
M6120	5	8.4
M6120	8	8.3
M6120	12	9.5
M6120	19	11.7
M6120	33	12.2
M6120	40	11.4
M6120	47	11.4
M6120	54	11.6
M6120	57	12.1
M6120	61	11.3
M6120	68	12.3
M6120	75	11.8
M6120	82	11.3
M6120	96	10.9
M6120	103	10.7
M6120	110	10.3
M6120	118	10.6
M6120	124	10.1
M6120	131	10.7
M6120	135	11.7
M6120	138	10.4
M6120	145	11.4
M6120	156	10.8
M6120	167	12.7
M6120	177	10.3
M6120	187	12.5
M6120	198	11.5
M6120	208	11.7
M6120	218	12.6
M6120	228	10
M6120	231	9.5
M7920	6	8.5
M7920	9	8.9
M7920	13	10.3
M7920	20	12.8
M7920	27	13.1
M7920	34	12.8
M7920	41	13
M7920	48	12.1
M7920	55	11.9
M7920	62	10.8
M7920	63	10.8
M8220	-21	9.5
M8220	0.2	7.2
M8220	2	8.7
M8220	5	8.5
M8220	9	9.2
M8220	12	8
M8220	14	9.5
M8220	20	8.6
M8220	33	10.9
M8220	40	10.9
M8220	47	11.4
M8220	55	12.3
M8220	61	11.1
M8220	68	12.5
M8220	75	13.2
M8220	82	11
M8220	89	12.8
M8220	100	11.7
M8220	102	11.7
M8220	103	12.6
M7721	-20	8.7
M7721	2	8
M7721	5	8.6
M7721	8	7.9
M7721	12	10
M7721	19	10.5
M7721	27	12.5
M7721	33	10.7
M7721	40	11.7
M7721	47	13.8
M7721	54	12.4
M7721	61	14
M7721	68	12
M7721	75	11.6
M7721	82	11.7
M7721	89	11.6
M7721	96	11.2
M7721	103	12.8
M7721	117	12.7
M7721	124	12.8
M7721	131	11.3
M7721	133	11.2
M7721	138	11.7
M7721	145	12.5
M7721	159	11.8
M7721	166	13.1
M7721	173	12.2
M7721	180	13.4
M7721	187	14.4
M7721	194	12.8
M7721	201	13.9
M7721	204	14.7
M7721	208	13.9
M7721	216	12.5
M7721	222	13.2
M7721	229	13.5
M7721	236	12.7
M7721	243	11.5
M7721	250	13.4
M7721	257	12.6
M8320	-31	9.1
M8320	0.2	7
M8320	2	7.7
M8320	5	8.1
M8320	7	8.5
M8320	18	11.1
M8320	25	11
M8320	32	11.6
M8320	40	11.8
M8320	46	10.8
M8320	53	10.4
M8320	61	11.6
M8320	67	11.8
M8320	74	9.4
M8320	81	10.1
M8320	88	11
M8320	96	13.8
M8320	102	11.5
M8320	110	12.3
M8320	123	12.5
M8320	131	12
M8320	137	12.3
M8320	151	11.3
M8320	158	12.1
M8320	169	11
M8320	179	11.5
M8320	190	11.4
M8320	200	12.3
M8320	210	12.3
M8320	221	11.8
M8320	232	11.5
M8320	253	12.3
M8320	263.1	12.3
M8320	274	11.7
M8320	284	12.2
M8320	305	11.6
M8320	316	12.1
M8320	322	11.7
M8320	326	10.7
M8320	337	11.4
M8320	347	11.7
M8320	358	10.5
M8320	368	11.2
M8320	379	11.9
M8320	389	12.1
M8320	400	11.9
M8320	410	12.5
M8320	421	14.2
M8320	431	13.1
M8320	441	12.8
M6521	-20	8.2
M6521	-1	8.4
M6521	0.2	6.7
M6521	2	8.1
M6521	5	8.1
M6521	9	8.5
M6521	12	8.8
M6521	19	8.4
M6521	26	8.4
M6521	33	8.3
M6521	47	9
M6521	54	7.8
M6521	57	9.5
M6521	61	8
M6521	65	8.7
M6521	68	9.8
M6521	82	11.5
M6521	89	10.7
M6521	96	10.4
M6521	103	10.1
M6521	111	11.2
M6521	117	10.2
M6521	124	10.5
M6521	131	9.2
M6521	138	9.3
M6521	145	10.1
M6521	152	9.8
M6521	167	10.3
M6521	173	9.7
M6521	176	9.5
M6121	0.2	6.7
M6121	2	7.9
M6121	5	8.1
M6121	8	7.9
M6121	12	9.2
M6121	19	9.1
M6121	26	10.8
M6121	33	11.8
M6121	40	12.1
M6121	47	12.1
M6121	54	12.2
M6121	61	11
M6121	68	10.8
M6121	75	10.1
M6121	83	11
M6121	89	10.3
M6121	96	11.5
M6121	103	12.4
M6121	110	10.9
M6121	117	11.4
M6121	124	11.8
M6121	131	10.8
M6121	138	10.5
M6121	145	10.9
M6121	152	10.8
M6121	159	10.2
M6121	173	10.7
M6121	180	10.8
M6121	187	10.8
M6121	194	10.7
M6121	201	10.3
M6121	215	10.4
M6121	229	11.6
M6121	236	12.3
M6121	244	12.2
M6121	244	11.3
M6121	250	11.1
M6121	260	10.9
M6121	267	10.8
M6121	272	10.2
M7621	-89	8.6
M7621	0.2	6.6
M7621	2	8
M7621	5	8.4
M7621	8	8.4
M7621	12	10.1
M7621	19.1	9.6
M7621	27	10.9
M7621	33	9.5
M7621	40	11.1
M7621	47	13.2
M7621	61	14
M7621	68	12.3
M7621	75	12.4
M7621	82	13.4
M7621	89	11.1
M7621	103	12.6
M7621	117	13.3
M7621	124	12
M7621	131	12.7
M7621	142	12.2
M7621	152	11.6
M7621	163	12.9
M7621	173	15.5
M7621	184	12.9
M7621	194	12.7
M4321	-20	8
M4321	0.2	5.9
M4321	2	7.9
M4321	5	7.9
M4321	7	8.2
M4321	12	8.7
M4321	19	7.8
M4321	21	9.7
M4321	23	11.1
M4321	26	10.7
M4321	33	12.1
M4321	41	12.9
M4321	47	11.7
M4321	55	11.8
M4321	61	12
M4321	65	11.9
M4321	68	12.1
M4321	75	12.8
M4321	82	10.4
M4321	96	11.1
M4321	103	10.9
M4321	110	10.2
M4321	114	9.7
M4321	118	9.5
M5821	-20	7.9
M5821	0	6.2
M5821	2	7.6
M5821	5	8.2
M5821	7	7.9
M5821	8	7
M5821	12	9.5
M5821	27	10.3
M5821	33	9.7
M5821	41	11.2
M5821	47	11.7
M5821	54	10.6
M5821	68	10.4
M5821	82	12.2
M5821	89	12.3
M5821	96	12.4
M5821	103	11.1
M5821	110	11.6
M5821	117	11.9
M5821	124	12
M5821	131	13.1
M5821	138	11.4
M5821	146	11.7
M5821	152	12.2
M5821	159	14.4
M5821	166	13.3
M5821	173	11.5
M5821	180	14.1
M5821	187	12.7
M5821	194	12.8
M7519	-20	8.6
M7519	0.2	6.2
M7519	2	8
M7519	4	8.1
M7519	7	9.2
M7519	11	10.8
M7519	15	9.9
M7519	18	11.4
M7519	25	12.9
M7519	32	12.3
M7519	39	11
M7519	46	10.8
M7519	53	11.8
M7519	56	12.3
M7519	60	11.6
M7519	67	10.6
M7519	74	10.3
M7519	82	9.8
M7519	89	11.2
M7519	95	10.6
M7519	102	11.3
M7519	110	12.8
M7519	116	10.2
M7519	131	11
M7519	137	11
M7519	144	10.5
M7519	151	9.9
M7519	158	10.4
M7519	166	10.2
M7519	172	10.8
M7519	179	10.7
M7519	186	10.4
M7519	193	11
M7519	200	10.7
M7519	211	10.5
M7519	221	9.6
M7519	232	9.6
M7519	236	9.7
M8020	-20	8.9
M8020	0.2	7.2
M8020	2	8.6
M8020	3	8.6
M8020	5	9.6
M8020	8	9.8
M8020	12	11
M8020	14	10.8
M8020	19	12.8
M8020	21	11.1
M8020	26	11.1
M8020	33	12.1
M8020	40	12.7
M8020	47	13.7
M8020	54	16
M8020	58	13.8
M8020	61	14.4
M8020	69	13.8
M8020	76	11.9
M8020	82	13.4
M8020	89	10.2
M8020	96	11.1
M8020	103	11.2
M8020	117	10.3
M8020	124	11.8
M8020	132	12
M8020	138	12.6
M8020	145	11.4
M8020	152	11.5
M8020	159	9.8
M8020	166	9.6
M8020	173	10.5
M8020	180	10.5
M8020	187	13.9
M8020	195	12
M8020	201	10.5
M8020	212	11.4
M8020	215	11
M8020	222	10.3
M8020	229	10.3
M8020	233	10.9
M8020	253	11.7
M8020	257	11.7
M8020	266	10.7
M1322	-9	8
M1322	0.1	8.8
M1322	0.2	6.5
M1322	2	8.3
M1322	5	8.3
M1322	8	7.6
M1322	12	7.6
M1322	20	8.1
M1322	26	11.4
M1322	33	11
M1322	40	11.3
M1322	47	10.7
M1322	54	11.5
M1322	62	11.1
M1322	68	12.7
M1322	75	11.9
M1322	76	11
M1322	79	10.3
M1322	82	9.2
M1522	-9	8.8
M1522	0.1	9
M1522	0.2	6.9
M1522	2	7.8
M1522	5	8.4
M1522	8	8.4
M1522	12	8
M1522	19	8.3
M1522	23	8.2
M1522	26	8.9
M1522	33	9.3
M1522	40	10.8
M1522	48	11.5
M1522	54	12
M1522	61	10.3
M1522	65	9
M1522	68	9
M1522	75	10.6
M1522	82	10.8
M1522	89	9.1
M2021	-23	8.3
M2021	-12	8.4
M2021	0.1	8.4
M2021	0.2	5.8
M2021	2	7.4
M2021	5	8.7
M2021	8	8.4
M2021	12	10.1
M2021	19	10.2
M2021	26	10.7
M2021	33	11.7
M2021	40	11.7
M2021	48	12.4
M2021	54	13
M2021	61	12.8
M2021	68	14.2
M2021	75	14.8
M2021	77	12.7
M2021	82	13
M2021	89	10.9

## Sheet: Panel 4b
Recipient_ID	POD	Phosphorus_mg_dL
M2420	0	3.4
M2420	1	6.9
M2420	2	8
M2420	26	2.3
M2420	29	1.2
M2420	34	1.8
M2420	41	2.6
M2420	47	1.2
M2420	50	0.6
M2420	54	2.3
M2420	61	3.2
M2420	69	1.4
M2420	75	2.5
M2420	82	2.2
M2420	89	1.6
M2420	96	1.4
M2420	103	1
M2420	110	1.1
M2420	117	1.4
M2420	124	1.8
M2420	131	1.2
M2420	138	1.2
M2420	152	1.6
M2420	167	2.1
M2420	174	3.7
M2420	180	2.2
M2420	188	1.9
M2420	195	1.8
M2420	201	3.3
M2420	216	2.8
M2420	218	1.1
M2420	222	5.7
M2420	230	1.2
M2420	236	2
M2420	243	5.6
M2420	254	0.9
M2420	264	0.9
M2420	275	1.4
M2420	285	1.4
M2420	296	1.1
M2420	327	1.7
M2420	337	1.4
M2420	348	1.4
M2420	359	1.7
M2420	364	1.6
M2420	369	0.9
M2420	390	0.8
M2420	401	1.8
M2420	411	2
M2420	432	1.8
M2420	443	1.6
M2420	453	2.4
M2420	464	1.1
M2420	474	1.1
M2420	476	0.7
M2420	481	1.6
M2420	488	1
M2420	502	1.4
M2420	509	2.8
M2420	516	1.5
M2420	523	1.6
M2420	530	1.8
M2420	538	1.3
M2420	544	1.1
M2420	558	1
M2420	565	2.1
M2420	572	0.8
M2420	579	0.8
M2420	586	1
M2420	593	1
M2420	601	1.4
M2420	607	1.3
M2420	614	0.9
M2420	621	1.1
M2420	628	1.8
M2420	635	2.1
M2420	642	1.8
M2519	-20	4.5
M2519	19	3.6
M2519	27	3.2
M2519	30	2.6
M2519	34	2.3
M2519	40	2.5
M2519	49	2.2
M2519	54	3.1
M2519	57	4.2
M2519	59	2
M2519	62	2.5
M2519	68	1.4
M2519	75	1.4
M2519	82	1.8
M2519	90	2.1
M2519	96	1
M2519	103	1.8
M2519	110	2.2
M2519	117	2.3
M2519	124	1.7
M2519	127	2.5
M2519	145	3.1
M2519	152	0.8
M2519	160	1
M2519	167	0.8
M2519	173	0.8
M2519	181	1.1
M2519	188	0.8
M2519	194	1.6
M2519	208	0.7
M2519	215	1.4
M2519	222	0.9
M2519	229	0.6
M2519	240	1.2
M2519	250	2.8
M2519	261	2.1
M2519	271	2.2
M2519	282	1.2
M2519	292	1.2
M2519	303	2
M2519	313	2.2
M2519	324	1.9
M2519	345	1.5
M2519	355	3.7
M2519	366	3.4
M2519	387	3.1
M2519	394	1.9
M2519	397	7
M2519	408	1.1
M2519	418	2.6
M2519	429	1.1
M2519	439	0.9
M2519	450	1.3
M2519	460	1.6
M2519	481	2.5
M2519	492	1.7
M2519	499	2.1
M2519	502	3.8
M2519	505	2.5
M2519	509	5.3
M2519	510	3.7
M2519	511	2.6
M6120	-19	4
M6120	0.2	4.5
M6120	5	8.9
M6120	8	7.4
M6120	12	4.7
M6120	19	1.9
M6120	33	1.8
M6120	40	1.9
M6120	47	2
M6120	54	1.2
M6120	57	1.3
M6120	61	1.8
M6120	68	2
M6120	75	1.5
M6120	82	1.8
M6120	96	1.6
M6120	103	1.6
M6120	110	2.6
M6120	118	1.6
M6120	124	2.9
M6120	131	2.6
M6120	135	2.9
M6120	138	2.1
M6120	145	1.7
M6120	156	1.7
M6120	167	1.6
M6120	177	3.1
M6120	187	1.4
M6120	198	1.6
M6120	208	2.1
M6120	218	3
M6120	228	2.5
M6120	231	3.6
M7920	6	5.2
M7920	9	4.5
M7920	13	2.2
M7920	20	2.7
M7920	27	1.9
M7920	34	1.1
M7920	41	0.6
M7920	48	2.1
M7920	55	1.6
M7920	62	1.6
M7920	63	1.9
M8220	-21	4.3
M8220	0.2	6.8
M8220	2	5.5
M8220	5	5.3
M8220	9	2.9
M8220	12	3.3
M8220	14	2.3
M8220	20	1.9
M8220	33	0.6
M8220	40	1.7
M8220	47	1.4
M8220	55	2.4
M8220	61	1.9
M8220	68	2.6
M8220	75	1.7
M8220	82	2.1
M8220	89	3.9
M8220	100	1.9
M8220	102	1.4
M8220	103	4.4
M7721	-20	4.6
M7721	2	6.3
M7721	5	7.3
M7721	8	7.3
M7721	12	2.9
M7721	19	3
M7721	27	1.4
M7721	33	2.7
M7721	40	1.6
M7721	47	1.2
M7721	54	1.9
M7721	61	1.7
M7721	68	0.8
M7721	75	0.9
M7721	82	2.2
M7721	89	2.1
M7721	96	1.9
M7721	103	2.1
M7721	117	2.5
M7721	124	1.1
M7721	131	1.7
M7721	133	1.1
M7721	138	1.5
M7721	145	1.6
M7721	159	1.7
M7721	166	1.2
M7721	173	1.4
M7721	180	0.8
M7721	187	1.2
M7721	194	0.5
M7721	201	0.9
M7721	204	0.8
M7721	208	0.8
M7721	216	1
M7721	222	2
M7721	229	0.9
M7721	236	1.5
M7721	243	1.6
M7721	250	1.6
M7721	257	2.3
M8320	-31	5.1
M8320	0.2	6.9
M8320	2	7.8
M8320	5	6.3
M8320	7	4.1
M8320	18	1.9
M8320	25	1.2
M8320	32	1.1
M8320	40	1.2
M8320	46	2.2
M8320	53	1.1
M8320	61	1.4
M8320	67	1
M8320	74	1.2
M8320	81	1.6
M8320	88	1.9
M8320	96	1.6
M8320	102	1.1
M8320	110	1.6
M8320	123	2
M8320	131	2.5
M8320	137	1.4
M8320	151	1.6
M8320	158	1.9
M8320	169	1.6
M8320	179	2.6
M8320	190	1.6
M8320	200	1.7
M8320	210	2
M8320	221	1.4
M8320	232	1.4
M8320	253	1.8
M8320	263.1	2.5
M8320	274	1.1
M8320	284	1.6
M8320	305	1.8
M8320	316	1.9
M8320	322	2
M8320	326	1.7
M8320	337	1.3
M8320	347	1.5
M8320	358	0.9
M8320	368	1.2
M8320	379	1.2
M8320	389	1.4
M8320	400	0.8
M8320	410	1.9
M8320	421	1.2
M8320	431	1.4
M8320	441	1.3
M6521	-20	3.3
M6521	-1	3.4
M6521	0.2	3.3
M6521	2	4.3
M6521	5	4.7
M6521	9	4.4
M6521	12	4
M6521	19	3.6
M6521	26	2.2
M6521	33	3
M6521	47	2.1
M6521	54	2.7
M6521	57	1.6
M6521	61	3.8
M6521	65	2.5
M6521	68	2.3
M6521	82	1.7
M6521	89	2.7
M6521	96	1.8
M6521	103	3
M6521	111	1.1
M6521	117	1.5
M6521	124	2.1
M6521	131	2.2
M6521	138	3.6
M6521	145	1.6
M6521	152	2.5
M6521	167	2.5
M6521	173	2.4
M6521	176	2.4
M6121	0.2	3.9
M6121	2	8.4
M6121	5	9.4
M6121	8	7.9
M6121	12	4.8
M6121	19	5.8
M6121	26	1.7
M6121	33	0.7
M6121	40	0.9
M6121	47	0.6
M6121	54	0.6
M6121	61	1.9
M6121	68	1.2
M6121	75	1.4
M6121	83	1.5
M6121	89	1.9
M6121	96	1.2
M6121	103	1.1
M6121	110	1
M6121	117	1
M6121	124	0.9
M6121	131	1.3
M6121	138	1
M6121	145	1.1
M6121	152	1.8
M6121	159	1.7
M6121	173	1.6
M6121	180	3.2
M6121	187	2.5
M6121	194	1.4
M6121	201	1.9
M6121	215	1.7
M6121	229	2
M6121	236	0.9
M6121	244	2.6
M6121	244	2.3
M6121	250	1.3
M6121	260	2.1
M6121	267	1.9
M6121	272	2.9
M7621	-89	4.7
M7621	0.2	3.7
M7621	2	6.7
M7621	5	6.4
M7621	8	7.3
M7621	12	4.7
M7621	19.1	4.4
M7621	27	3.7
M7621	33	3.1
M7621	40	2.3
M7621	47	2.2
M7621	61	1.3
M7621	68	1.9
M7621	75	1.4
M7621	82	1.5
M7621	89	1.9
M7621	103	1.5
M7621	117	1.9
M7621	124	1.6
M7621	131	1.9
M7621	142	1.8
M7621	152	2
M7621	163	1.5
M7621	173	1.5
M7621	184	1.4
M7621	194	1.7
M4321	-20	4.9
M4321	0.2	3.5
M4321	2	4.8
M4321	5	7.2
M4321	7	6.4
M4321	12	5.1
M4321	19	2.1
M4321	21	3.2
M4321	23	3.4
M4321	26	1.9
M4321	33	1.7
M4321	41	1.3
M4321	47	1.2
M4321	55	1.1
M4321	61	1.9
M4321	65	2.4
M4321	68	2.3
M4321	75	2
M4321	82	1.3
M4321	96	2
M4321	103	2.5
M4321	110	2
M4321	114	3.8
M4321	118	3.2
M5821	-20	3.8
M5821	0	4.2
M5821	2	5.1
M5821	5	10.4
M5821	7	12.2
M5821	8	9
M5821	12	4.9
M5821	27	4
M5821	33	4.9
M5821	41	0.9
M5821	47	1.4
M5821	54	1.2
M5821	68	1.7
M5821	82	1.9
M5821	89	1.7
M5821	96	1.5
M5821	103	2.7
M5821	110	2.3
M5821	117	1.9
M5821	124	1.9
M5821	131	2.4
M5821	138	3
M5821	146	1.2
M5821	152	1.8
M5821	159	1.4
M5821	166	1.9
M5821	173	2.1
M5821	180	1
M5821	187	1.4
M5821	194	2.3
M7519	-20	4.5
M7519	0.2	4.8
M7519	2	6
M7519	4	5.8
M7519	7	4.6
M7519	11	4.1
M7519	15	4.1
M7519	18	2.3
M7519	25	2
M7519	32	1.8
M7519	39	1.5
M7519	46	1.3
M7519	53	1.4
M7519	56	1.4
M7519	60	1.5
M7519	67	1.6
M7519	74	2.6
M7519	82	2.9
M7519	89	2.1
M7519	95	1.7
M7519	102	3.2
M7519	110	2.6
M7519	116	2.5
M7519	131	2.1
M7519	137	2.5
M7519	144	2.4
M7519	151	1.7
M7519	158	2.8
M7519	166	2.2
M7519	172	2.5
M7519	179	2.3
M7519	186	1.9
M7519	193	2.2
M7519	200	2.1
M7519	211	1.9
M7519	221	3.1
M7519	232	3.5
M7519	236	3.9
M8020	-20	3.4
M8020	0.2	3
M8020	2	7.5
M8020	3	6.6
M8020	5	5.8
M8020	8	3.5
M8020	12	4.8
M8020	14	5.8
M8020	19	4.4
M8020	21	3.8
M8020	26	3.9
M8020	33	1.4
M8020	40	1.4
M8020	47	1.1
M8020	54	1.1
M8020	58	0.8
M8020	61	1.3
M8020	69	2.1
M8020	76	1.2
M8020	82	1.6
M8020	89	4.8
M8020	96	2.3
M8020	103	2.7
M8020	117	1.4
M8020	124	2.2
M8020	132	1.1
M8020	138	1.2
M8020	145	2.3
M8020	152	1.2
M8020	159	2
M8020	166	2.5
M8020	173	2
M8020	180	1.7
M8020	187	2.3
M8020	195	1.4
M8020	201	1
M8020	212	1.1
M8020	215	0.7
M8020	222	1.8
M8020	229	1.9
M8020	233	1.4
M8020	253	2.6
M8020	257	1.9
M8020	266	3.2
M1322	-9	3.4
M1322	0.1	2.8
M1322	0.2	3.7
M1322	2	4.2
M1322	5	4.6
M1322	8	4.5
M1322	12	3.9
M1322	20	3.3
M1322	26	3.5
M1322	33	3.4
M1322	40	1.7
M1322	47	1.2
M1322	54	0.4
M1322	62	1.5
M1322	68	1.5
M1322	75	2
M1322	76	1.5
M1322	79	3.1
M1322	82	2.8
M1522	-9	5
M1522	0.1	3.7
M1522	0.2	5.1
M1522	2	5.2
M1522	5	5.8
M1522	8	6.1
M1522	12	7.7
M1522	19	4.9
M1522	23	5.1
M1522	26	3.5
M1522	33	3.2
M1522	40	2.3
M1522	48	2.5
M1522	54	2.5
M1522	61	2.4
M1522	65	3.5
M1522	68	4.4
M1522	75	3
M1522	82	1.8
M1522	89	2.5
M2021	-23	5.7
M2021	-12	6
M2021	0.1	3.4
M2021	0.2	5.3
M2021	2	5.7
M2021	5	4.5
M2021	8	3.9
M2021	12	3.4
M2021	19	2.1
M2021	26	1.7
M2021	33	1.9
M2021	40	1.5
M2021	48	1.4
M2021	54	2.3
M2021	61	0.8
M2021	68	0.8
M2021	75	1.3
M2021	77	1.3
M2021	82	0.7
M2021	89	2.2

## Sheet: Panel 4c
animalid	POD	Ucalctocreat
M1322	-6	0.0727273
M1322	0.1	0.335385
M1322	0.2	1.375
M1322	1	0.119101
M1322	8	0.14
M1322	15	0.206803
M1322	22	0.0990909
M1322	29	0.0540816
M1322	50	0.0666667
M1322	58	0.198378
M1322	78	0.109677
M1522	-20	0.0779817
M1522	-13	0.0965517
M1522	-6	0.357143
M1522	0.1	0.462295
M1522	0.2	0.957143
M1522	1	0.0149321
M1522	8	0.025
M1522	15	0.0176829
M1522	36	0.0481481
M1522	44	0.12
M1522	63	0.0336735
M1522	71	0.080663
M1522	85	0.06
M1822	-6	0.131746
M2021	-20	1.09286
M2021	-13	0.407692
M2021	-6	0.346154
M2021	0.1	0.194118
M2021	0.2	0.588889
M2021	1	0.0297101
M2021	8	0.0840336
M2021	15	0.039759
M2021	36	0.268421
M2021	44	0.101382
M2021	63	1.42258
M2021	71	0.213235
M2021	85	0.42
M2021	92	0.455556
M2420	505	0.2
M2420	512	0.374194
M2420	519	0.502439
M2420	525	0.483582
M2420	533	0.248
M2420	540	0.1725
M2420	547	0.187879
M2420	554	0.127083
M2420	561	0.0764706
M2420	568	0.220635
M2420	589	0.420408
M2420	597	0.314286
M2420	616	0.04375
M2420	624	0.357895
M2420	638	0.134375
M2420	645	0.402
M2519	505	0.81
M2519	512	0.0106061
M5722	-7	0.8
M6121	183	0.128846
M6121	190	0.262264
M6121	196	0.251163
M6121	204	0.4
M6121	211	0.376015
M6121	218	0.451613
M6121	225	0.119084
M6121	232	0.0924051
M6121	239	0.252239
M6121	260	0.135185
M6121	268	0.340426
M6421	-48	0.468421
M6421	-40	0.507595
M6421	-20	0.161176
M6421	-13	0.645
M7621	64	0.844444
M7621	71	0.444828
M7621	78	0.267273
M7621	84	0.686667
M7621	92	0.62
M7621	99	0.272549
M7621	106	0.504706
M7621	113	1.34667
M7621	120	0.369935
M7621	127	1.04211
M7621	148	0.272
M7621	156	0.421818
M7621	175	0.182759
M7621	183	0.0701149
M7621	197	0.869231
M7621	204	0.0584
M7721	120	0.430435
M7721	127	0.102994
M7721	134	0.0114754
M7721	140	0.343119
M7721	148	0.268675
M7721	155	0.473333
M7721	162	0.0989583
M7721	169	0.845556
M7721	176	0.846392
M7721	183	0.4875
M7721	204	0.270175
M7721	212	0.603922
M7721	231	0.1425
M7721	239	0.498148
M7721	253	0.292453
M7721	260	0.263768
M8320	308	1.214
M8320	315	0.1
M8320	322	0.363014
M8320	328	0.313043
M8320	336	0.321118
M8320	343	0.708333
M8320	350	0.26
M8320	357	0.182432
M8320	364	0.0507812
M8320	371	0.238961
M8320	392	0.244
M8320	400	0.271429
M8320	419	0.237975
M8320	427	1.03084
M8320	441	0.0661376
M8320	448	0.0606195

## Sheet: Panel 4d
animalid	POD	Usodiumtocreat
M1322	-6	0.565657
M1322	0.1	0.184615
M1322	0.2	31.75
M1322	1	0.153558
M1322	8	0.6
M1322	15	0.156463
M1322	22	0.1
M1322	29	0.265306
M1322	50	0.188406
M1322	58	0.0810811
M1322	78	0.580645
M1522	-20	0.220183
M1522	-13	0.215517
M1522	-6	0.271429
M1522	0.1	0.221311
M1522	0.2	15.8571
M1522	1	0.0497738
M1522	8	0.131944
M1522	15	0.0609756
M1522	36	0.425926
M1522	44	0.6
M1522	63	0.734694
M1522	71	0.232044
M1522	85	0.285714
M1822	-6	0.259259
M2021	-20	0.714286
M2021	-13	2.46154
M2021	-6	1.07692
M2021	0.1	1.17647
M2021	0.2	11.8889
M2021	1	0.137681
M2021	8	0.184874
M2021	15	0.289157
M2021	36	0.526316
M2021	44	0.0552995
M2021	63	0.677419
M2021	71	0.301471
M2021	85	0.666667
M2021	92	0.296296
M2420	505	0.540541
M2420	512	0.241935
M2420	519	0.243902
M2420	525	1.10448
M2420	533	0.74
M2420	540	0.5
M2420	547	0.424242
M2420	554	0.395833
M2420	561	0.294118
M2420	568	0.539683
M2420	589	0.734694
M2420	597	0.607143
M2420	616	2.875
M2420	624	0.447368
M2420	638	0.8125
M2420	645	0.46
M2519	505	8.3
M2519	512	0.318182
M5722	-7	3.8
M6121	183	0.25
M6121	190	0.188679
M6121	196	0.232558
M6121	204	0.4
M6121	211	0.136531
M6121	218	0.322581
M6121	225	0.0381679
M6121	232	0.21519
M6121	239	0.0845771
M6121	260	0.333333
M6121	268	0.265957
M6421	-48	0.0789474
M6421	-40	0.607595
M6421	-20	0.529412
M6421	-13	0.65
M7621	64	1.63889
M7621	71	0.37931
M7621	78	0.181818
M7621	84	0.8
M7621	92	0.44
M7621	99	0.607843
M7621	106	0.141176
M7621	113	0.666667
M7621	120	0.45098
M7621	127	0.434211
M7621	148	0.32
M7621	156	0.872727
M7621	175	0.724138
M7621	183	0.114943
M7621	197	0.384615
M7621	204	0.112
M7721	120	0.23913
M7721	127	0.125749
M7721	134	0.0437158
M7721	140	0.119266
M7721	148	0.168675
M7721	155	0.25
M7721	162	0.260417
M7721	169	0.188889
M7721	176	0.268041
M7721	183	0.416667
M7721	204	0.350877
M7721	212	0.156863
M7721	231	0.525
M7721	239	0.240741
M7721	253	0.339623
M7721	260	0.217391
M8320	308	0.98
M8320	315	0.162162
M8320	322	0.273973
M8320	328	0.478261
M8320	336	0.180124
M8320	343	0.833333
M8320	350	0.104762
M8320	357	0.27027
M8320	364	0.117188
M8320	371	0.207792
M8320	392	0.3
M8320	400	0.321429
M8320	419	0.164557
M8320	427	0.11215
M8320	441	0.148148
M8320	448	0.0752212

## Sheet: Panel 5b
animalid	POD	Calcifediol
M7519	-16	198
M7519	32	155
M7519	67	276
M7519	102	247
M7519	131	344
M7519	158	244
M8020	-20	95
M8020	47	103
M8020	69	207
M8020	96	208
M8020	159	173
M6521	-20	229
M6121	-20	249
M6121	152	106
M7621	-79	162
M7621	40	83
M2420	61	214
M2420	92	144
M2420	117	215
M2420	152	224
M2420	188	212
M2420	223	179
M2420	254	210
M2519	54	58
M2519	85	77
M2519	110	94
M2519	145	131
M2519	181	171
M2519	216	134
M6120	-13	243
M6120	33	196
M6120	68	198
M6120	96	175
M6120	124	144
M8320	-31	222
M8320	67	107
M8220	-21	254
M8220	41	166
M8220	68	164
M7721	-20	100
M7721	96	125
M4321	-15	144
M5821	-9	142

[truncated: 3 more sheets: Panel 5c, Panel 5d, Panel 5e]
